# Supplementary material for: A comparative analysis of genetic variation in rootstocks and scions of old olive trees – a window into the history of olive cultivation practices and past genetic variation
Source: BMC Plant Biol. 2014 May 28;14:146. doi: 10.1186/1471-2229-14-146 (PMC4049413; doi:10.1186/1471-2229-14-146)
Supplement: Additional file 2 — Data on multi-locus lineages (Worksheet 1), private alleles (Worksheet 2) and comparison between suckers and scions (Worksheet 3). Information on PCR reactions and PCR conditions for each locus is given in Worksheets 4 and 5. [file 1471-2229-14-146-S2.xlsx]

## Sheet: 1) MLLs
	Summary of Multi-locus lineages
	No. Loci	14
	No. Samples	559 (280 Scions, 279 suckers)
MLL	Scions						Suckers						#Total samples in MLL
	Galilee	Carmel	Inland plain	Samaria	Judean Mt.	South	Galilee	Carmel	Inland plain	Samaria	Judean Mt.	South	Scion	Suckers
1	69	7	21	101	39	15	18	0	8	16	18	5	252	65
2	0	0	0	0	0	1	0	0	0	0	0	1	1	1
3	0	0	0	0	0	1	0	0	0	0	0	3	1	3
4	0	0	0	0	0	1	0	0	0	0	0	3	1	3
5	0	0	0	0	0	1	0	0	0	0	0	0	1	0
6	1	0	0	0	0	0	1	0	0	0	0	0	1	1
7	0	0	0	2	7	0	14	7	1	27	14	0	9	63
8	0	0	0	0	1	0	0	0	0	0	0	0	1	0
9	0	1	0	0	0	0	1	0	0	0	0	0	1	1
10	0	0	0	0	1	0	0	0	0	0	0	0	1	0
11	0	0	0	0	2	0	0	0	0	0	0	0	2	0
12	1	0	0	0	0	0	0	0	0	0	0	0	1	0
13	0	0	0	0	1	0	0	0	0	0	0	0	1	0
14	0	0	0	0	1	0	0	0	0	0	0	0	1	0
15	0	0	0	0	1	0	0	0	0	0	0	0	1	0
16	0	0	0	0	1	0	0	0	0	0	1	0	1	1
17	0	0	0	0	1	0	0	0	0	0	1	0	1	1
18	0	0	0	1	0	0	0	0	0	0	0	0	1	0
19	0	0	0	1	0	0	0	0	0	1	0	0	1	1
20	0	0	0	1	0	0	0	0	0	1	0	0	1	1
21	0	0	0	0	0	0	0	0	0	0	0	1	0	1
22	0	0	0	0	0	0	0	0	0	0	0	1	0	1
23	0	0	0	0	0	0	0	0	0	0	0	1	0	1
24	0	0	0	0	0	0	0	0	0	0	0	1	0	1
25	0	0	0	0	0	0	0	0	1	0	0	0	0	1
26	0	0	0	0	0	0	0	0	2	0	0	0	0	2
27	0	0	0	0	0	0	0	0	1	0	0	0	0	1
28	0	0	0	0	0	0	0	0	1	0	0	0	0	1
29	0	0	0	0	0	0	0	0	1	0	0	0	0	1
30	0	0	0	0	0	0	0	0	1	0	0	0	0	1
31	0	0	0	0	0	0	0	0	1	0	0	0	0	1
32	0	0	0	0	0	0	0	0	1	0	0	0	0	1
33	0	0	0	0	0	0	0	0	1	0	0	0	0	1
34	0	0	0	0	0	0	0	0	1	0	0	0	0	1
35	0	0	0	0	0	0	0	0	1	0	0	0	0	1
36	0	0	0	0	0	0	1	0	0	0	0	0	0	1
37	0	0	0	0	0	0	1	0	0	0	0	0	0	1
38	0	0	0	0	0	0	1	0	0	0	0	0	0	1
39	0	0	0	0	0	0	0	0	0	0	1	0	0	1
40	0	0	0	0	0	0	0	0	0	0	1	0	0	1
41	0	0	0	0	0	0	0	0	0	0	1	0	0	1
42	0	0	0	0	0	0	0	0	0	0	1	0	0	1
43	0	0	0	0	0	0	0	0	1	0	0	0	0	1
44	0	0	0	0	0	0	0	0	1	0	0	0	0	1
45	0	0	0	0	0	0	0	0	1	0	0	0	0	1
46	0	0	0	0	0	0	0	0	1	0	0	0	0	1
47	0	0	0	0	0	0	0	0	1	0	0	0	0	1
48	0	0	0	0	0	0	0	0	0	0	1	0	0	1
49	0	0	0	0	0	0	1	0	0	0	0	0	0	1
50	0	0	0	0	0	0	1	0	0	0	0	0	0	1
51	0	0	0	0	0	0	1	0	0	0	0	0	0	1
52	0	0	0	0	0	0	1	0	0	0	0	0	0	1
53	0	0	0	0	0	0	1	0	0	0	0	0	0	1
54	0	0	0	0	0	0	1	0	0	0	0	0	0	1
55	0	0	0	0	0	0	1	0	0	0	0	0	0	1
56	0	0	0	0	0	0	1	0	0	0	0	0	0	1
57	0	0	0	0	0	0	1	0	0	0	0	0	0	1
58	0	0	0	0	0	0	1	0	0	0	0	0	0	1
59	0	0	0	0	0	0	0	1	0	0	0	0	0	1
60	0	0	0	0	0	0	0	1	0	0	0	0	0	1
61	0	0	0	0	0	0	0	1	0	0	0	0	0	1
62	0	0	0	0	0	0	1	0	0	0	0	0	0	1
63	0	0	0	0	0	0	1	0	0	0	0	0	0	1
64	0	0	0	0	0	0	1	0	0	0	0	0	0	1
65	0	0	0	0	0	0	1	0	0	0	0	0	0	1
66	0	0	0	0	0	0	1	0	0	0	0	0	0	1
67	0	0	0	0	0	0	1	0	0	0	0	0	0	1
68	0	0	0	0	0	0	1	0	0	0	0	0	0	1
69	0	0	0	0	0	0	1	0	0	0	0	0	0	1
70	0	0	0	0	0	0	1	0	0	0	0	0	0	1
71	0	0	0	0	0	0	0	0	0	0	2	0	0	2
72	0	0	0	0	0	0	0	0	0	0	1	0	0	1
73	0	0	0	0	0	0	1	0	0	0	0	0	0	1
74	0	0	0	0	0	0	1	0	0	0	0	0	0	1
75	0	0	0	0	0	0	1	0	0	0	0	0	0	1
76	0	0	0	0	0	0	1	0	0	0	0	0	0	1
77	0	0	0	0	0	0	1	0	0	0	0	0	0	1
78	0	0	0	0	0	0	1	0	0	0	0	0	0	1
79	0	0	0	0	0	0	1	0	0	0	0	0	0	1
80	0	0	0	0	0	0	1	0	0	0	0	0	0	1
81	0	0	0	0	0	0	1	0	0	0	0	0	0	1
82	0	0	0	0	0	0	0	0	0	0	1	0	0	1
83	0	0	0	0	0	0	0	0	0	0	1	0	0	1
84	0	0	0	0	0	0	0	0	0	0	1	0	0	1
85	0	0	0	0	0	0	0	0	0	0	1	0	0	1
86	0	0	0	0	0	0	0	0	0	0	1	0	0	1
87	0	0	0	0	0	0	0	0	0	0	1	0	0	1
88	0	0	0	0	0	0	0	0	0	0	1	0	0	1
89	0	0	0	0	0	0	0	0	0	1	0	0	0	1
90	0	0	0	0	0	0	0	0	0	0	1	0	0	1
91	0	0	0	0	0	0	0	0	0	0	1	0	0	1
92	0	0	0	0	0	0	0	0	0	0	1	0	0	1
93	0	0	0	0	0	0	0	0	0	1	0	0	0	1
94	0	0	0	0	0	0	0	0	0	1	0	0	0	1
95	0	0	0	0	0	0	0	0	0	1	0	0	0	1
96	0	0	0	0	0	0	0	0	0	1	0	0	0	1
97	0	0	0	0	0	0	0	0	0	1	0	0	0	1
98	0	0	0	0	0	0	0	0	0	1	0	0	0	1
99	0	0	0	0	0	0	0	0	0	1	0	0	0	1
100	0	0	0	0	0	0	0	0	0	1	0	0	0	1
101	0	0	0	0	0	0	0	0	0	1	0	0	0	1
102	0	0	0	0	0	0	0	0	0	1	0	0	0	1
103	0	0	0	0	0	0	0	0	0	1	0	0	0	1
104	0	0	0	0	0	0	0	0	0	1	0	0	0	1
105	0	0	0	0	0	0	0	0	0	1	0	0	0	1
106	0	0	0	0	0	0	0	0	0	1	0	0	0	1
107	0	0	0	0	0	0	0	0	0	1	0	0	0	1
108	0	0	0	0	0	0	0	0	0	1	0	0	0	1
109	0	0	0	0	0	0	0	0	0	1	0	0	0	1
110	0	0	0	0	0	0	0	0	0	1	0	0	0	1
111	0	0	0	0	0	0	0	0	0	1	0	0	0	1
112	0	0	0	0	0	0	0	0	0	1	0	0	0	1
113	0	0	0	0	0	0	0	0	0	1	0	0	0	1
114	0	0	0	0	0	0	0	0	0	1	0	0	0	1
115	0	0	0	0	0	0	0	0	0	1	0	0	0	1
116	0	0	0	0	0	0	0	0	0	1	0	0	0	1
117	0	0	0	0	0	0	0	0	0	1	0	0	0	1
118	0	0	0	0	0	0	0	0	0	1	0	0	0	1
119	0	0	0	0	0	0	0	0	0	1	0	0	0	1
120	0	0	0	0	0	0	0	0	0	1	0	0	0	1
121	0	0	0	0	0	0	0	0	0	1	0	0	0	1
122	0	0	0	0	0	0	0	0	0	1	0	0	0	1
123	0	0	0	0	0	0	0	0	0	1	0	0	0	1
124	0	0	0	0	0	0	0	0	0	1	0	0	0	1
125	0	0	0	0	0	0	0	0	0	1	0	0	0	1
126	0	0	0	0	0	0	0	0	0	1	0	0	0	1
127	0	0	0	0	0	0	0	0	0	1	0	0	0	1
128	0	0	0	0	0	0	0	0	0	1	0	0	0	1
129	0	0	0	0	0	0	0	0	0	1	0	0	0	1
130	0	0	0	0	0	0	0	0	0	1	0	0	0	1
131	0	0	0	0	0	0	0	0	0	1	0	0	0	1
132	0	0	0	0	0	0	0	0	0	1	0	0	0	1
133	0	0	0	0	0	0	0	0	0	1	0	0	0	1
134	0	0	0	0	0	0	0	0	0	1	0	0	0	1
135	0	0	0	0	0	0	0	0	0	1	0	0	0	1
136	0	0	0	0	0	0	0	0	0	1	0	0	0	1
137	0	0	0	0	0	0	0	0	0	1	0	0	0	1
138	0	0	0	0	0	0	0	0	0	1	0	0	0	1
139	0	0	0	0	0	0	0	0	0	1	0	0	0	1
140	0	0	0	0	0	0	0	0	0	1	0	0	0	1
141	0	0	0	0	0	0	0	0	0	1	0	0	0	1
142	0	0	0	0	0	0	0	0	0	1	0	0	0	1
143	0	0	0	0	0	0	0	0	0	1	0	0	0	1
144	0	0	0	0	0	0	0	0	0	1	0	0	0	1
145	0	0	0	0	0	0	0	0	0	1	0	0	0	1
146	0	0	0	0	0	0	0	0	0	1	0	0	0	1
147	0	0	0	0	0	0	0	0	0	1	0	0	0	1
148	0	0	0	0	0	0	0	0	0	1	0	0	0	1
149	0	0	0	0	0	0	0	0	0	1	0	0	0	1
150	0	0	0	0	0	0	0	0	0	1	0	0	0	1
151	0	0	0	0	0	0	0	0	0	1	0	0	0	1
152	0	0	0	0	0	0	0	0	0	1	0	0	0	1
153	0	0	0	0	0	0	0	0	0	1	0	0	0	1
154	0	0	0	0	0	0	0	0	0	1	0	0	0	1
155	0	0	0	0	0	0	0	0	0	1	0	0	0	1
156	0	0	0	0	0	0	0	0	0	1	0	0	0	1
SUM	71	8	21	106	55	19	65	10	26	110	52	16

## Sheet: 2) Private alleles
	Summary of Private Alleles
	No. Loci	14
	No. Samples	559
	No. Pops.	559 (280 Scions, 279 rootstocks)
		Locus	Allele	Freq
	Scions	EMO90	189	0.00178571
		DCA03	254	0.00178571
		DCA18	163	0.00178571
		DCA4	152	0.0160714
		DCA4	173	0.00178571
	Suckers	PA2	114	0.00358423
		EMO90	192	0.0143369
		EMO90	200	0.00358423
		EMO90	204	0.00179211
		EMO90	212	0.00537634
		UDO99-25	142	0.00179211
		UDO99-25	144	0.00716846
		UDO99-25	146	0.00537634
		UDO99-25	154	0.00358423
		UDO99-25	157	0.00716846
		UDO99-25	159	0.0107527
		UDO99-25	163	0.00358423
		UDO99-25	170	0.00716846
		UDO99-25	172	0.0143369
		DCA03	232	0.00537634
		DCA03	234	0.0143369
		DCA03	235	0.016129
		DCA03	238	0.0107527
		DCA03	240	0.0107527
		DCA03	242	0.0107527
		DCA03	250	0.00358423
		DCA03	257	0.00358423
		DCA03	259	0.00179211
		DCA03	263	0.00179211
		DCA03	265	0.00358423
		DCA03	267	0.0107527
		DCA03	269	0.00716846
		DCA03	273	0.00179211
		DCA03	277	0.00179211
		DCA03	279	0.00179211
		DCA03	281	0.00358423
		DCA03	283	0.00179211
		DCA03	287	0.00537634
		DCA03	293	0.00179211
		DCA03	297	0.00179211
		IASoli26	172	0.0179211
		IASoli26	181	0.00537634
		DCA16	132	0.00537634
		DCA16	142	0.00358423
		DCA16	144	0.00179211
		DCA16	146	0.0125448
		DCA16	147	0.00179211
		DCA16	151	0.00179211
		DCA16	154	0.00358423
		DCA16	155	0.00358423
		DCA16	156	0.00179211
		DCA16	157	0.00716846
		DCA16	158	0.00179211
		DCA16	163	0.00179211
		DCA16	165	0.00358423
		DCA16	169	0.00179211
		DCA16	170	0.00179211
		DCA16	179	0.00537634
		DCA16	183	0.00537634
		DCA16	189	0.00358423
		DCA16	205	0.00179211
		DCA16	235	0.00179211
		DCA9	165	0.00179211
		DCA9	169	0.00537634
		DCA9	179	0.0125448
		DCA9	181	0.00358423
		DCA9	185	0.0179211
		DCA9	187	0.00716846
		DCA9	189	0.0107527
		DCA9	195	0.0232975
		DCA9	199	0.00358423
		DCA9	201	0.00179211
		DCA9	205	0.00537634
		DCA9	229	0.00179211
		DCA18	182	0.00179211
		DCA18	188	0.00179211
		DCA18	192	0.00179211
		DCA18	194	0.00179211
		DCA18	196	0.00358423
		DCA18	199	0.00179211
		DCA18	205	0.00179211
		DCA11	144	0.00179211
		DCA11	154	0.00716846
		DCA11	158	0.00537634
		DCA11	166	0.00716846
		DCA11	170	0.00179211
		DCA11	174	0.00179211
		DCA11	182	0.00179211
		DCA11	184	0.00358423
		DCA11	186	0.00537634
		DCA11	194	0.00179211
		DCA11	196	0.00179211
		DCA1	209	0.00179211
		DCA1	221	0.00537634
		DCA1	223	0.00179211
		DCA1	258	0.00358423
		DCA1	262	0.00179211
		DCA1	264	0.00179211
		DCA1	268	0.00179211
		UDO11	117	0.00716846
		DCA4	128	0.00896057
		DCA4	129	0.00179211
		DCA4	136	0.00179211
		DCA4	138	0.00179211
		DCA4	140	0.00179211
		DCA4	144	0.00358423
		DCA4	154	0.00896057
		DCA4	175	0.00716846
		DCA4	176	0.00179211
		DCA4	181	0.00358423
		DCA4	185	0.00358423
		UDO24	169	0.00179211
		UDO24	171	0.00179211
		UDO24	191	0.00179211
		UDO24	193	0.00537634
		UDO43	167	0.00179211
		UDO43	169	0.00716846
		UDO43	173	0.00896057
		UDO43	177	0.00179211
		UDO43	187	0.00179211
		UDO43	189	0.00179211
		UDO43	191	0.00179211
		UDO43	193	0.00179211
		UDO43	195	0.00537634
		UDO43	197	0.00358423
		UDO43	199	0.0143369
		UDO43	201	0.00716846
		UDO43	220	0.00358423
		UDO43	224	0.00179211
		UDO43	225	0.00358423

## Sheet: 3) MLGs- Sc Rt comparison
	Summary of Multi-locus lineages (MLL) and multilocus genotypes (MLG). bold values indicate identical MLL/MLG in scion and rootstock sample of the respective tree
	No. Loci	14
	No. Samples	246 trees
	Suckers and scions of the same individual tree that shared the same MLL and/or MLG are labeled in bold letters
		MLL		MLGs
CODE	District	Scion	Rootstock	Scion	Rootstock
2	South	1	1	L	L
3	South	1	21	D	74
4	South	1	22	D	89
5	South	2	2	C	C
6	South	3	3	AA	79
7	South	1	3	K	80
8	South	1	3	K	AA
9	South	1	23	K	169
10	South	1	24	66	20
20	South	1	1	L	L
21	South	1	1	L	L
22	South	1	4	L	OO
23	South	4	4	OO	OO
24	South	1	1	L	L
25	South	1	1	L	L
26	South	5	4	160	OO
39	Inland plain	1	25	K	180
40	Inland plain	1	1	K	K
42	Inland plain	1	26	L	106
43	Inland plain	1	27	K	151
44	Inland plain	1	28	38	24
45	Inland plain	1	1	K	67
46	Inland plain	1	1	L	L
47	Inland plain	1	29	L	148
48	Inland plain	1	30	L	175
59	Inland plain	1	1	44	K
60	Inland plain	1	1	L	P
61	Inland plain	1	31	K	150
63	Inland plain	1	1	50	M
64	Inland plain	1	33	L	12
66	Inland plain	1	34	L	102
79	Galilee	1	36	L	124
80	Galilee	1	37	K	77
81	Galilee	6	6	CC	CC
82	Galilee	1	7	K	138
83	Galilee	1	1	U	M
84	Galilee	1	7	K	JJ
85	Galilee	1	38	I	153
86	Galilee	1	1	H	U
97	Judean Mt.	7	39	KK	137
99	Judean Mt.	1	40	L	140
100	Judean Mt.	1	7	52	JJ
102	Judean Mt.	1	42	60	157
103	Judean Mt.	1	7	69	II
104	Judean Mt.	1	7	K	II
105	Judean Mt.	1	1	NN	54
106	Judean Mt.	1	7	45	II
117	Inland plain	1	43	L	90
118	Inland plain	1	1	L	L
120	Inland plain	1	44	K	72
121	Inland plain	1	45	NN	179
134	Judean Mt.	7	7	II	II
135	Judean Mt.	7	7	JJ	JJ
136	Judean Mt.	7	7	II	II
137	Judean Mt.	7	7	II	II
138	Judean Mt.	8	48	167	166
139	Judean Mt.	1	1	K	L
140	Judean Mt.	1	1	L	L
141	Judean Mt.	7	7	GG	GG
142	Judean Mt.	1	1	L	L
143	Judean Mt.	7	7	II	II
154	Galilee	1	49	P	93
156	Galilee	1	50	N	186
157	Galilee	1	51	47	95
158	Galilee	1	7	64	EE
160	Galilee	1	52	53	145
162	Galilee	1	53	P	17
163	Galilee	1	7	N	144
173	Galilee	1	7	B	EE
174	Galilee	1	54	Y	147
175	Galilee	1	7	O	MM
177	Galilee	1	55	K	27
179	Galilee	1	56	I	126
180	Galilee	1	57	O	114
192	Carmel	9	7	10	FF
193	Carmel	1	59	K	75
195	Carmel	1	7	65	139
196	Carmel	1	60	K	178
197	Carmel	1	7	X	FF
198	Carmel	1	7	K	FF
199	Carmel	1	7	K	FF
200	Carmel	1	7	X	JJ
211	Galilee	1	62	F	26
212	Galilee	1	7	L	II
213	Galilee	1	63	P	103
214	Galilee	1	64	F	81
215	Galilee	1	65	K	170
217	Galilee	1	7	G	134
219	Galilee	1	7	49	HH
228	Galilee	1	66	184	161
231	Galilee	1	7	120	130
233	Galilee	1	67	181	159
234	Galilee	1	68	NN	5
235	Galilee	1	7	119	EE
236	Galilee	1	69	G	7
237	Galilee	1	70	63	172
245	Judean Mt.	1	1	E	E
246	Judean Mt.	10	71	156	DD
247	Judean Mt.	1	1	L	L
248	Judean Mt.	1	1	L	M
249	Judean Mt.	1	72	L	32
253	Judean Mt.	1	71	L	DD
254	Judean Mt.	1	1	K	L
262	Galilee	1	1	L	K
263	Galilee	1	7	L	II
264	Galilee	1	73	V	168
266	Galilee	1	1	K	L
267	Galilee	1	7	K	132
268	Galilee	1	1	K	55
269	Galilee	1	75	W	16
270	Galilee	1	1	42	K
271	Galilee	1	1	L	71
282	Galilee	1	1	L	35
283	Galilee	1	9	W	11
284	Galilee	1	76	H	88
285	Galilee	1	1	K	K
286	Galilee	1	77	J	171
287	Galilee	1	1	J	J
289	Galilee	1	1	K	K
290	Galilee	1	1	41	K
291	Galilee	1	1	V	S
301	Galilee	1	7	I	MM
302	Galilee	1	1	M	M
303	Galilee	12	1	59	M
304	Galilee	1	78	K	70
305	Galilee	1	79	U	94
306	Galilee	1	80	K	149
307	Galilee	1	1	K	K
319	Judean Mt.	1	1	K	K
320	Judean Mt.	1	7	B	LL
321	Judean Mt.	1	1	K	K
323	Judean Mt.	1	1	K	K
325	Judean Mt.	1	1	K	36
326	Judean Mt.	1	1	K	62
327	Judean Mt.	1	82	K	46
328	Judean Mt.	1	1	K	L
338	Judean Mt.	13	88	96	155
339	Judean Mt.	1	1	K	O
340	Judean Mt.	14	86	189	190
341	Judean Mt.	1	1	L	L
343	Judean Mt.	1	83	X	8
344	Judean Mt.	1	1	K	K
345	Judean Mt.	1	87	L	18
346	Judean Mt.	15	84	164	163
347	Samaria	1	85	K	173
358	Samaria	1	1	L	193
359	Samaria	1	89	L	19
360	Samaria	1	1	L	L
361	Samaria	7	7	II	II
362	Samaria	1	7	L	II
363	Samaria	1	1	R	R
366	Samaria	1	1	30	L
378	Judean Mt.	1	17	K	112
379	Judean Mt.	16	90	BB	158
381	Judean Mt.	1	7	L	141
383	Judean Mt.	1	92	K	9
384	Judean Mt.	1	91	T	187
385	Judean Mt.	17	7	113	II
386	Judean Mt.	1	16	51	BB
397	Samaria	1	93	L	188
398	Samaria	1	96	61	191
400	Samaria	1	94	34	73
401	Samaria	1	97	M	142
402	Samaria	18	95	84	97
403	Samaria	1	1	K	K
404	Samaria	1	1	T	T
405	Samaria	1	1	L	NN
416	Samaria	1	100	183	162
417	Samaria	1	98	L	125
419	Samaria	1	99	182	3
420	Samaria	1	1	L	NN
421	Samaria	1	7	K	HH
423	Samaria	1	7	K	KK
425	Samaria	1	1	K	M
437	Samaria	1	103	K	185
438	Samaria	1	102	O	92
439	Samaria	1	7	68	136
440	Samaria	1	7	L	II
441	Samaria	1	7	L	LL
442	Samaria	1	104	L	91
444	Samaria	1	7	K	135
455	Samaria	1	7	Y	131
456	Samaria	1	7	Q	129
458	Samaria	1	109	K	23
459	Samaria	1	108	K	110
460	Samaria	1	106	Q	152
461	Samaria	1	112	O	29
462	Samaria	1	110	P	111
473	Samaria	1	113	K	25
474	Samaria	1	114	O	174
475	Samaria	1	121	K	117
476	Samaria	1	118	I	165
477	Samaria	1	117	I	192
478	Samaria	1	119	K	21
480	Samaria	1	120	39	105
481	Samaria	1	116	O	76
482	Samaria	1	115	L	100
492	Samaria	1	126	57	6
493	Samaria	1	1	Z	K
494	Samaria	1	123	56	13
495	Samaria	1	7	K	II
496	Samaria	1	125	L	28
497	Samaria	1	7	L	133
498	Samaria	1	124	K	121
499	Samaria	1	122	M	82
500	Samaria	1	127	M	115
501	Samaria	1	1	K	K
513	Samaria	1	1	L	58
514	Samaria	1	130	1	107
516	Samaria	1	7	K	II
518	Samaria	1	129	L	14
519	Samaria	1	7	K	143
520	Samaria	1	128	43	99
521	Samaria	1	7	Z	II
533	Samaria	1	135	K	108
534	Samaria	1	131	O	98
535	Samaria	1	7	K	146
536	Samaria	1	136	K	31
537	Samaria	1	132	L	177
538	Samaria	1	134	K	2
539	Samaria	1	137	L	101
540	Samaria	1	138	K	33
541	Samaria	1	133	O	87
542	Samaria	1	7	K	II
553	Samaria	1	143	L	154
554	Samaria	1	144	L	123
555	Samaria	1	145	48	122
556	Samaria	1	146	L	116
557	Samaria	1	142	L	86
558	Samaria	1	139	L	104
559	Samaria	1	1	I	I
562	Samaria	1	141	L	22
572	Samaria	1	147	O	118
573	Samaria	1	151	K	78
574	Samaria	1	1	L	L
575	Samaria	19	19	A	A
577	Samaria	1	148	K	128
578	Samaria	1	7	S	II
579	Samaria	1	149	K	15
581	Samaria	1	150	K	85
592	Samaria	1	1	K	K
593	Samaria	1	152	L	176
594	Samaria	1	7	37	127
595	Samaria	7	7	II	II
596	Samaria	1	7	K	KK
597	Samaria	20	7	4	HH
599	Samaria	1	154	L	109
600	Samaria	1	1	L	L
601	Samaria	1	155	40	83

## Sheet: 4) PCR reaction
DCA11				DCA1/9/16; UDO11/24/25/43; IAS26; EMO90				PA2				DCA4/13
	concentration	µl			concentration	µl			concentration	µl			concentration	µl
H2O		5.75		H2O		6.8		H2O		6.8		H2O		6.9
Q-solution	x5	1		Buffer	x5	2		Buffer	x5	2		Buffer	x5	2
Buffer	x5	2		MgCl2	25mM	0.1		MgCl2	25mM	0.1		dNTP	10mM	0.25
MgCl2	25mM	0.1		dNTP	10mM	0.25		dNTP	10mM	0.25		(F) primer	10µM	0.15
dNTPs	10mM	0.25		(F) primer	10µM	0.15		(F) primer	10µM	0.15		(R) primer	10µM	0.15
(F) primer	10µM	0.15		(R) primer	10µM	0.15		(R) primer	10µM	0.15		One Taq (NEB, UK)	5U/µl	0.1
(R) primer	10µM	0.15		One Taq (NEB, UK)	5U/µl	0.1		Velocity Taq (Bioline)	2U/µl	0.1		DNA	10-50 ng/µl	0.45
One Taq (NEB, UK)	5U/µl	0.15		DNA	10-50 ng/µl	0.45		DNA	10-50 ng/µl	0.45		total		10
DNA	10-50 ng/µl	0.45		total		10		total		10
total		10
DCA18					DCA3
	concentration	µl				concentration	µl
H2O		6.75			H2O		5.8
Buffer	x5	2			Q-solution	x5	1
MgCl2	25mM	0.1			Buffer	x5	2
dNTP	10mM	0.25			MgCl2	25mM	0.1
(F) primer	10µM	0.15			dNTP	10mM	0.25
(R) primer	10µM	0.15			(F) primer	10µM	0.15
One Taq (NEB, UK)	5U/µl	0.15			(R) primer	10µM	0.15
DNA	10-50 ng/µl	0.45			One Taq	5U/µl	0.1
total		10			DNA	10-50 ng/µl	0.45
					total		10

## Sheet: 5) PCR conditions
DCA4				UDO24/25				UDO11 EMO90				UDO43
Temp °C	Time (min)	Cycles		Temp °C	Time (min)	Cycles		Temp °C	Time (min)	Cycles		Temp °C	Time (min)	Cycles
95	05:00:00	1		95	05:00:00	1		95	05:00:00	1		95	05:00:00	1
94	00:20:00	30		94	00:45:00	35		94	00:20:00	35		94	00:25:00	35
XX	00:30:00			XX	00:45:00			XX	00:30:00			XX	00:25:00
68	00:30:00			68	00:45:00			68	00:30:00			68	00:25:00
68	10:00:00	1		68	08:00:00	1		68	08:00:00	1		68	08:00:00	1
15	HOLD	1		15	HOLD	1		15	HOLD	1		15	HOLD	1
PA2				DCA11/18				DCA1/3/9/16
Temp °C	Time (min)	Cycles		Temp °C	Time (min)	Cycles		Temp °C	Time (min)	Cycles
98	05:00:00	1		95	05:00:00	1		95	05:00:00	1
98	00:45:00	32		94	00:20:00	36		94	00:20:00	35
XX	00:45:00			XX	00:30:00			XX	00:30:00
72	00:30:00			68	00:30:00			68	00:30:00
72	02:00:00	1		68	10:00:00	1		68	10:00:00	1
15	HOLD	1		15	HOLD	1		15	HOLD	1
IAS26					XX- Annealing temperature
Temp °C	Time (min)	Cycles			MARKER	Temp °C	MARKER	Temp °C	MARKER	Temp °C
95	05:00:00	1			DCA1	50	DCA16	50	UDO11	50
94	00:30:00	35			DCA3	48	DCA18	50	UDO24	50
XX	00:45:00				DCA4	50	EMO90	62	UDO25	57
68	00:45:00				DCA9	50	IAS26	50	UDO43	50
68	07:00:00	1			DCA11	50	PA2	60
15	HOLD	1
